# Supplementary material for: Elevated Lp(a) and course of COVID-19: Is there a relationship?
Source: PLoS One. 2022 Jun 8;17(6):e0266814. doi: 10.1371/journal.pone.0266814 (PMC9176856; doi:10.1371/journal.pone.0266814)
Supplement: S1 Table — (XLSX) [file pone.0266814.s001.xlsx]

## Sheet: Arkusz1
age	hospitalization time	TCH	LDL	HDL	non-HDL	TG	Lpa	IL-6	CRP	procalcitonin	ferritin	fibrinogen	glucose	GFR	NT-proBNP	INR	Thrombin time	Prothrombin index	APTT	D-dimer	hsT	plt	leukocytes	lymphocytes	blood oxygen saturation at discharge	blood oxygen saturation on amdission	oxygen flow on admission	Intubation	HFNOT	Pulmonary Embolism	Atherosclerosis
69	13	164	96	44.8	119	116	2	60	50.03	0.06	579	506	132	56.08	270	1.2	14.8	13.8	45	469	0.02	214000	5600	900	96	98	4	0	0	0	0
64	11	57	13	28.2	29	80	2		1.28	0.81	1337	714	157	93.17	5622	1.52	203.6	17.6	28.7	1132	0.021	334000	9500	1900	99	99	2.5	0	0	0	0
60	11	151	78	39.2	112	358	2	152	122.29	0.35	1489	612	130	85.56	398	1.16		13.4	38.6	738	0.011	315000	8300	1000	93	95		0	1	0	1
58	9	209	138	44	165	136	2	71.5	268.38	0.28	312	691	101	60	163	1.18	13.6	13.6	40.6	1229	0.01	247000	9000	2200	97	97	1.5	0	0	0	0
71	12	135	61	43.6	91	150	2	20.29	87.58	0.15	902	484	106	75.39	182.4	1.01	14.6	11.6	42.9	415	0.024	155000	3700	400	93	99	10	0	0	0	1
77							2	394.4	172.24	0.34	2797	394		34.35	4453	1.12		12.9	27.3	4074	0.031	132000	9800	900		93	15	1	1	0	1
66	7	100	48	27	73	127	2	150	112	0.08	930	267	114	101	226	1.05	21.1	12.1	30.8	1295	0.005	122000	5100	300	96	97	5	0	0	0	0
72	8						2	54.4	44.2	0.13	1690	453	105	69	184	1.27	13.2	14.5	30.3	1066	0.009	119000	5600	700	94	97	5	0	0	0	0
51	10	139	68	29.7	109	202	2	90.8	166.82	0.22	2708	711	107	101	236	1.35	12.7	15.4	42.9	630	0.007	192000	7200	1200	98	98	-	0	0	0	0
43	5	150	76	29.7	120	224	2	1.8	2.97	0.1	227	288	121	35.57	214	1.12		12.8	35.3	215	0.012	130000	5100	1300	99	96	-	0	0	0	0
75	9	79	17	46	33	79	2	20.5	76.44	0.09	900	378	135	41.84	223	1.34	25	15.3	53.6	775	0.021	109000	5400	800	96	98	6	0	0	0	0
68	5						2	10.27	2.15	0.06	453	387	95	74.62		1.11	13.5	12.7	72	436	0.008	151000	4000	1000	99	97	-	0	0	0	1
48	4	165	99	42.3	123	119	2.8	21.22	88.57	0.05	234	816	101	112	183	0.96	12.9	11	25.2	1423		296000	5100	900	100	97	-	0	0	0	0
69	8	126	60	48.6	77	85	2.8	91.6	37.23	0.13	1376	548	130	88	123	1.04	12.8	11.9	43.1	904	0.015	221000	7200	700	97	96	1.5	0	0	0	1
58	4	86	27	37.8	48	106	3.1	3.05	0.39	0.03	158	282	94	74.46	132	0.92	14.7	10.6	23.6	444	0.009	232000	5900	1900	100	100	-	0	0	0	0
43	13	150	56	50.7	99	77	3.2	5.27	1.19	0.03	38	282	105	102.56	70.6	1.04	15.2	12	30.1	478	0.005	171000	8100	1100	100	98	-	0	0	0	0
68	9	130	72	33.1	97	128	3.3	35	38.63	0.04	535	711	138	77	136	1.03	21.3	11.8	30	1189	0.013	159000	5000	800	99	95	-	0	0	0	0
22	8	193	104	51.1	142	189	3.5	14.57	20.37	0.04	123	400	74	82.9	33.96	1	15.1	11.5	36.7	584	0.003	133000	3400	1600		100	2.5	0	0	0	0
35	5	122	77	26.6	95	93	3.7	25.07	9.25	0.06	1087	434	100	104.62	16	1.11	16.5	12.8	37.8	732	0.01	88000	4500	1300	96	93	3	0	0	0	0
53	8	249	149	31.2	218	510	3.8	7.98	61.36	0.11	3176	691	92	77.95	65.9	1.04	14.6	12	29.6	1191	0.005	209000	7200	400	97	96	5	0	0	0	0
68	10	63	16	35.5	28	58	3.9	20.15	5.13	0.04	160	302	105	58	54	1.37		15.9	46.7	655	0.013	150000	6000	1400	97	98	-	0	0	0	1
69	8	148	72	39.9	109	185	3.9	44.76	55.98	0.08	972	612	171	56.08	127	1.04	14.3	12	28.9	1534	0.012	248000	6000	700	99	98	7	0	0	0	0
54	12	160	90	40.5	119	144	4	48.5	133.8	0.2	815	593	116	48.86	1203	1.29	13.8	14.8	33.6	1063	0.031	220000	9900	700	92	92	15	0	0	1	0
66	14						4.5	92	71.97	0.14	4267	496	127	80	741	1.04	12.8	12	32.3	7640	0.015	121000	8200	800		95	15	1	1	1	1
63	11						4.6	10.29	6.62	0.08	115	380	104	68.05	52.7	1.04	15.6	12	14.7	288	0.008	175000	3600	1300	97	96	-	0	0	0	1
74	2	63	28	24.6	38	53	4.8	27.2	11.5	0.07	509	302	109	64.36	407.7	1	14.6	11.5	30.7	556	0.016	145000	5100	1400	93	97	-	0	0	0	1
41	8						4.8	51.7	133.56	0.26	177	578	165	59.05	28.6	1.27	13.7	14.7	34.4	1332	0.012	178000	7000	600	98	91	-	0	0	0	0
67	10	268	195	34.7	234	195	4.9	40.96	19.94	0.06	537	425	103	63.59	109.7	1.14	13.7		33.6	953	0.008	275000	7200	800	97	97	4	0	0	0	0
70	9	112	42	35.8	76	170	5.1	112	141.29	0.08	476	649	110	66.57	1279	1	14.6	11.5	44.6	1452	0.021	270000	6600	800	97	89	-	0	0	0	0
72	14	169	94	47.3	122	137	5.3	180	187.33	0.25	1053	548	106	94.67	704	1.13	14.3	13	33.2	1048	0.019	358000	7400	700	100	96	12	0	1	0	1
56	12	167	93	41.7	126	160	5.4	122	262.88	0.13	9172	739	104	97.76	494	1.08	13.7	12.4	39.6	654	0.011	227000	7900	600		98	10	0	1	0	0
71	12	113	45	48	65	101	5.8	23.5	39.2	0.11	623	425	176	36.75	419	1.9		22.1	39.2	496	0.019	173000	8400	2000	93	88	-	0	0	0	0
73	11	144	53	50.2	93	201	6.2	49.56	59.73	0.07	293	443	147	89	955	1.21	252.9	14	46.5	734	0.019	108000	6400	600	93	94	15	0	0	0	0
67	8	167	96	40.1	127	153	6.2	84.1	140.56	0.5	2399	688	217	65.74	257	1.24	13.1	14.2	29.5	5737	0.007	154000	6800	400	96	94	2	0	0	0	1
66	16	173	107	41.7	131	121	6.7	18.5	51.64	0.08	7700	506	150	86.36	264	1.24	14.7	14.3	36	816	0.009	134000	4400	400	97	96	-	0	0	0	1
69	18						6.9	143.7	122.1	0.11	1078	594	92	65.25	583	1.09	14.4	12.5	36.5	4274	0.033	265000	15600	800		95	12	0	0	0	1
54	11	166	78	63	103	128	7.2	3.75	76.06	0.09	875	649	219	77.68	237	1.08	14.7	12.4	27.9	4057	0.011	329000	7900	300	95	98	5	0	0	1	0
77	10	165	101	30.9	134	166	7.3	35	46.57	0.14	1024	724	138	68.93	632	1.08	12.7	12.4	31.3	1032	0.024	207000	8200	600	95	93	-	0	0	0	1
63	9						7.3	35.8	82.82	0.17	670	924	224	58.49	155	1.33	13.7	15.4	32.1	2234	0.008	405000	7900	800		94	12	1	1	0	1
67	12	150	78	40.8	109	156	7.4	23.9	41.22	0.05	404	330	154	98.06	197.7	1.14	15.3	13.1	31.8	777	0.014	144000	3000	500	95	95	-	0	0	0	0
72	13	204	110	77.5	126	83	8.6	98.9	69.16	0.09	810	748	104	128.4	135	0.99	11.3	11.4	24.7	1161	0.021	262000	9800	600	91	95	6	0	0	0	1
51	9	125	46	33.7	91	228	9.1	298	57	0.08	551	605	113	63.77	93.4	1.06	12.8	12.2	34.8	1450	0.007	304000	5100	800	94	93	-	0	0	0	0
74	10	118	57	35.8	82	127	9.7	35.5	106.39	0.07	830	472	198	68.79	216	1.04	13	12	27.1	301	0.021	187000	7100	1200	96	93	-	0	0	0	0
58	10	238	150	38.2	200	251	10.1	58	94.46	0.14	530	628	75	112.79	276	1.15		13.2	34.5	667	0.008	202000	3400	600	96	95	3	0	0	0	0
62	11	162	91	45.1	117	132	10.5	306	294.19	0.19	2789	854	105	79.35	180	1.13	17.9	13	33.1	2767		422000	8800	600	96	78	-	0	0	0	1
62	24	162	80	43.8	118	189	10.6	27.2	28.71	0.18	588	462	89	88.29	207.4	1.07	15	12.3	29.7	1746	0.013	143000	5900	300	97	94	-	0	0	0	0
68	9	218	133	35.4	183	249	10.6	10.1	18.13	0.03	676	544	101	45.94	67	0.97	14.1	11.2	29.2	556	0.008	228000	6000	1100	97	98	-	0	0	0	1
62		251	167	54	197	148	10.7	25.9	4.68	0.08	597	371	98	76	121	0.98	13.7	11.3	33	878	0.008	185000	4500	900	96	100	-	0	0	0	0
50	5	130	68	41.3		95	11.2	74.35	61.53	0.06	426	748	111	116.18	160	1.42	12.6	16.5	32.4	742	0.018	226000	6300	1500	96	96	4	0	0	0	0
53	11	234	163	39.8	194	157	11.2	28.1	122.92	0.13	2152	612	135	102.66	159	1.26	14.4	14.5	37	352	0.009	187000	5700	300	99	92	-	0	0	0	0
72	11	161	98	34.5	127	141	13.1	48.8	214.82	0.14	774	691	159	53	603	1.07	12	12.3	38.1	1681	0.028	199000	5500	300	95	98	2	0	0	0	0
66	8	209	142	37.3	172	147	13.5	32.7	64.24	0.19	554	558	164	120.18	32.2	0.97	13.3	11.1	31.7	467	0.013	186000	3200	700	96	96	-	0	0	0	1
79	16	112	24	75.4	36	62	14.3	42.19	35.8	0.11	308	520	90	67.18	313	0.94	16.9	10.8	27.3	992	0.017	165000	5900	300	95	95	5	0	0	1	1
43	10	155	81	32.8	122	208	14.4	27.5	107.7	0.11	265	563	111	126.21	5	1.03	13.6	11.9	33.9	828	0.005	287000	4900	900	97	97	2	0	0	0	0
64	9	166	103	34.3	132	146	14.6	9.78	25.56	0.19	1319	473	92	117.8	341	1.11	17.2	12.8	49.6	395	0.094	208000	2300	700		97	-	0	0	0	0
73	13	134	58	49.7	84	133	15.1	63.27	92.54	0.04	977	265	128	147.67	3254	1.14		13.1	25.1	21294	0.011	213000	8900	800	98	98	2.5	0	0	0	1
65	9	112	50	30.8	81	154	15.4	145.5	107.07	0.03	1272	630	104	98.5	332	1.16	15.6	13.4	46.3	647	0.029	249000	6700	1200	97	95	5	0	0	0	1
79	14	258	172	55.7	202	152	15.4	95.91	86.95	0.07	359	416	94	49.9	197.3	1.03	14.4		34	2322	0.015	242000	7500	1000	98	98	-	0	0	0	0
48	9	183	86	42.3	141	272	15.8	35.85	100	0.03	363	714	73	97.39	126	0.95	17.1	10.9	26.9	1009		301000	10400	1800	98	99	-	0	0	0	0
57	6	181	107	46.9	134	134	16	14.4	4.17	0.07	527	578	73	87.39	339	1.08	13.3	12.4	35.2	595	0.01	208000	6000	1100	98	99	-	0	0	0	0
63	10	139	50	46.5	92	212	16	177	100	0.05	439	434	109	81.47	75.8	1		11.5	43.8	1188	0.012	92000	3500	1000	98	98	-	0	0	0	0
56	9	183	121	31.2	152	155	17.2	90.5	71.17	0.26	1325	548	125	83.76	71.1	1.26	14.9	14.5	42.8	4256	0.01	260000	6300	700	99	96	-	0	0	1	0
73	11	118	52	39.1	79	134	17.2	64.88	19.06	0.12	133	385	98	42.23	946	1.14	19.6	13.1	47.9	873	0.009	122000	4400	1000	93	90	-	0	0	0	1
76	9	127	62	43.7	83	109	17.2	25	6	0.06	493	325	149	70.55	140	1	14.4	11.5	24.4	2601	0.016	181000	6800	600	98	89	-	0	0	0	0
65	10	106	55	21.2	84	145	17.5	81.1	83.57	0.33	2309	787		123	388	1.11	12.9	12.7	26.4	1025	0.018	245000	9200	200	98	97	-	0	0	0	1
67	8	139	89	31.3	108	92	17.9	8.87	66	0.69	2762	484	141	76.61	3996	1.05		12.1	30.3	1692	0.019	193000	6100	300	100	100	5	0	0	0	0
70	4	172	108	25.9	146	190	18.6	34.3	51.57	0.09	920	417	92	87.4	868.6	0.97	16.3	11.2	37.1	508	0.006	269000	4200	1400	100	99	2	0	0	0	0
38	8	207	133	41.5		165	18.9	37.9	35.26	0.23	1091	670	96	74	235	1.26	12.4	14.4	38.4	564	0.017	159000	4900	500	100	94	-	0	0	0	0
46	9	201	111	43.3	158	233	20.3	119	159.34	0.09	3124	378	73	111	68.3	1.24	34.9	14.2	43	872	0.006	355000	8600	1100	97	97	4	0	0	0	0
68	9	172	113			86	20.8	50	134	0.32	488	577	105	120	505	1.06	15	12.2	32	1338	0.008	219000	5800	700	96	95	5	0	0	0	0
56	6	164	82	28.9	135	262	21.8	22.5	13.35	0.05	1176	443	128	79.88	63.8	1.08	14	12.4	31.4	604	0.009	143000	4300	1000	98	100	-	0	0	0	0
63	9	166	91	36.7	129	190	22.1	158	71.54	0.18	677	630	96	53.39	111	0.96	13.6	11	25.3	1523	0.013	258000	9300	800	96	98	5	0	0	0	1
78	15	259	191	44.1	215	123	22.4	189.8	213.61	0.13	523	748	104	63.37	1066	1.18	12.5	13.6	22.3	3759	0.015	262000	10400	1100	95	94	10	0	0	0	1
78	7	126	54	46.2	80	128	23	77.24	44.84	0.09	715	578	333	38.33	89.36	1.08	14.1	12.4	39.1	1202	0.016	166000	6900	600	96	96	-	0	0	0	1
45	9	113	42	33.6	80	188	23.7	57.9	102.8	0.29	938	578	113	80.64	318	1.18	14	13.6	38.7	574	0.019	143000	8900	400	98	90	-	0	0	0	0
59	10	107	36	48.4	59	113	23.8	526	217	0.33	1266	955	184	83	1481	1.19	14.4	13.6	38.1	1275	0.038	250000	7500	600	95	94	17	0	0	0	0
56	10	122	67	33.2	88	108	25.7	211	178.77	0.14	451	562	83	85.83	131.7	1		11.5	32.6	1318	0.008	206000	13800	400	98	97	4	0	0	0	1
59	12	179	119	27.4	152	165	26.1	27.9	69.44	0.05	306	573	92	100	427	1.14	14	13.1	29.1	1168	0.01	286000	6400	1700	98	93	-	0	0	0	0
60	27	145	86	27.6	117	155	26.7	104.8	146	0.09	1345	220	77	48.7	1496	1.14	15	13.2	32.2	5330	0.016	161000	4600	400	100	96	13	0	1	0	0
43	4	243	180	37.6	205	126	27.7	1.5	0.43	0.04	151	178	92	91.77	33.99	0.97	16.7	11.2	25.8	215	0.005	272000	8700	2600	100	97	-	0	0	0	0
54	7						30	206.1	229.33	0.2	3752		168	67	1317	0.98	15.3	11.3	25.9	2612	0.067	261000	7100	600		98	15	1	1	0	0
65		183	96	44.9	138	213	30.6	32.4	248.84	0.6	4572	888	209	93	271	1.26	14.7	14.6	45.1	1565	0.011	336000	6000	400	91	94	9	0	0	1	1
68	14	303	199	59.2	244	222	32.4	100	44.66	0.08	684	680	88	95.59	73.6	0.98	16.1	11.3	31.7	1009	0.008	369000	10200	900	91	93	4	0	0	0	0
80	5	285	201	50	235	171	32.6	195	172.3	0.24	2953	380	113	45	343	1.03	13.8	11.8	32.2	2575	0.038	137000	4300	1400		95	5	1	1	0	1
53	10	258	188	44	214	129	33.9	1.88	0.51	0.03	71	150	104	63.5	347	1.01	18.5	11.6	37.3	92	0.01	246000	7100	2900	96	97	-	0	0	0	0
41	9	172	93	48	124	159	34.2	48.5	41.39	0.7	1854	787	114	67	500	1.04	15.9	12	39	1152	0.013	596000	15200	800	94	93	-	0	0	1	0
65	15	132	77	33.1	99	112	39.4	78.1	91.49	0.33	138	508	170	68.56	249	1.46	16.1	16.9	37.3	683	0.024	137000	4500	300	100	94	6	0	0	0	1
57	6	144	71	35.9	108	187	47.3	56.3	26.06	0.1	1216	484	109	70.25	5	1.19		13.7	22.9	719	0.008	108000	5500	1000	97	95	3	0	0	0	1
72	13	163	84	47.5	116	158	51.2	42.31	104.47	0.09	659	212	116	73.8	170	1.02	13.4	11.7	39.7	893	0.009	230000	5800	200	99	100	-	0	0	0	1
37	8	133	55	29.4	103	241	51.4	30	7.19	0.08	836	359	87	84	16	1.04	15.3	11.9	30.1	397	0.007	171000	5900	1600	98	97	-	0	0	0	0
63	30	142	74	37.7	104	151	52.9	99.6	128.53	0.34	1619	691	69	75.05	3908	1.03	15	11.9	37.9	10479	0.027	345000	7200	1000	99	92	-	0	1	0	0
66							53.1	87.3	124.08	0.23	13693	714	174	43.25	275	1.14	13.5	13.1	44.6	2372	0.022	104000	4000	400		95	12	1	1	0	0
68	13	97	39	35.7	61	114	53.5	65.28	117.19	0.19	7210	691	101	59.2	103	1.31	14.2	15.2	34.2	1196	0.02	148000	5900	400	98	97	3	0	0	1	0
40	11	147	84	40.8	106	110	59.7	25.7	62.34	0.1	168	353	108	62.07	207.3	1.01	14.9	11.6	40.3	644	0.007	180000	7200	700	92	97	7	0	0	0	0
61	23	144	85	36.1	108	116	59.8	69.17	112.73	0.07	565	573	105	95.82	159.4	1.31	14.1	15.1	30.3	652	0.006	250000	7000	1100	95	84	-	0	0	0	1
70	19	157	80	53.6	103	117	60.8	669	291.28	0.6	2625	888	158	40.55	4734	1.05	13.8	12.1	27.1	7572	0.081	142000	8100	300	92	91	15	0	1	1	1
64	8	207	135	33.6	173	194	61.5	60.5	131.97	0.36	3514	612	116	50.96	147	1.24	14	14.3	34.1	1884	0.021	177000	7100	700	97	97	15	0	0	0	0
70	13	194	134	30.9	163	144	73.5	78.1	181.62	0.64	1585	822	143	38	360	1.23	14.7	14.2	35.4	1571	0.06	241000	9300	600	94	97	6	0	0	0	0
69	10	240	157	52.1	188	155	75.4	85	90.15	0.07	1405	308	111	120	80.5	1.24	13.5	14.2	39.3	1305	0.016	244000	10000	1700	93	93	15	0	0	0	1
80	11	130	59	54.6	75	71	75.6	129.2	69.5	0.21	617	649	109	19.73	965.9	1.23	15.2	14.2	30.4	2324	0.041	255000	129000	2800	96	91	13	0	0	0	1
66	13	81	33	21.6	59	132	75.9	33.1	4.44	0.16	873	416	140	74.57	2997	1.11	22.2	12.8	38.5	2352	0.326	253000	7100	1300	92	96	-	0	0	0	1
74	10	129	72	32.9	97	122	76.8	15.1	17.4	0.07	337	361	99	88.4	363	1.16	16	13.4	42.5	1468	0.015	56000	3100	600	96	97	-	0	0	0	1
69	12	127	75	21.1	106	157	80.7	13.6	7.13	0.09	99	544	107	29.31	14.16	1.51	15.5	17.5	36.3	202	0.027	271000	7600	600	97	94	-	0	0	0	1
67	9	285	201	50	235	171	82.9	116	65	0.12	188	647	117	92	102	1.05	12.4	12.1	30	963	0.007	168000	5900	1500	99	97	-	0	0	0	1
79	13	152	87	42.2	109	110	86.4	55.95	103.54	0.09	358	518	512	40.49	3523	0.99	15.1	11.4	26.4	833	0.023	244000	8700	700	98	97	-	0	0	0	0
65	7	218	128	44	174	231	88.3	29.6	70.27	0.12	664	534	103	101	137	1.03	12	11.8	27	444	0.008	298000	6200	1400	97	100	2	0	0	0	0
74	10	255	176	49	207	155	91.4	36.4	36	0.05	852	453	103	74	83.4	1.08	13.7	12.4	32.7	467	0.01	183000	6100	600	97	91	-	0	0	0	1
50	17						91.8	39.56	221.37	0.89	773	531	82	118	183	1.34	13.6	15.5	43.4	7765	0.011	372000	11200	300	94	95	9	0	0	1	0
71	15						93.4	106.8	60.47	0.23	3311	508	106	76	730	1.01	15.8	11.6	31	5393	0.017	98000	1400	200	96	100	10	0	0	0	1
63	9						94.6	115.3	134.43	0.08	1574	612	137	104.44	39.1	1.03	14.3	11.8	42.7	5559	0.008	138000	4400	400		96	15	1	1	0	1
63	11						94.6	278.2	134.43	0.08	1574	612	137	104	39	1.03	14.3	11.8	42.7	5559	0.008	138000	4400	400		90	12	1	1	0	1
78	16	98	23	57	41	87	98	40.6	71.94	0.21	925	393	162	69	338	1.52	13.5	17.3	47.8	1324	0.028	109000	3300	600	99	98	2	0	1	1	1
77	11	132	71	37.8	95	119	102	34.2	58.04	0.11	868	462	149	56.28	2527	1.26	18.7	14.6	31.2	17441	0.021	166000	9000	800	97	96	-	0	0	0	1
66	16	174	97	43.5	131	170	108	45.5	179	0.13	1687	801	120	53.36	54.6	1.08	14.6	12.4	33.9	913	0.014	401000	6700	1400	96	96	15	0	0	0	0
43	11	228	128	74.2	154	128	111	1.5	15	0.06	469	563	143	108	129	1.04	12.3	12	30.1	1224	0.005	358000	16000	1400	99	94	10	0	0	0	0
65	5	129	66	40.4	89	114	115	7.86	1.53	0.02	402	443	102	127.27	309.9	1.03	20.6	11.9	34.2	745	0.011	183000	5800	1600	97	95	-	0	0	0	1
57	12	223	146	46.9	176	149	125	95.1	112	0.08	597	408	107	93	54.5	1.04	17.1	11.9	33.7	886	0.006	139000	6300	800	100	96	3	0	0	0	0
67	5	66	31	22.2	44	65	135	14.1	12.32	0.06	77	394	83	113	338	0.98	15.8	11.3	32.5	535	0.015	157000	6000	1800	96	95	-	0	0	0	1
68	7	169	114	33.3	136	110	141	6.15	71.9	0.1	1750	774	143	42.63	394	1.11	14.7	12.8	33.7	1703	0.016	319000	2200	300	93	95	5	0	0	0	0
68	12						143	211	110	0.1	292	416	98	62.33	71.5	1.06	14.6	12.2	28	4727	0.019	225000	9800	1100		97	3	1	1	0	0
69	16	131	53	60	71	88	174	46	37	0.58	778	562	175	93	167	1.11		12.7	39.1	877	0.005	206000	6600	400	97	97	-	0	0	0	1
69	7						181	225	164	0.47	3049	714	137	89	3718	1.07	13.1	12.3	28.8	4921	0.062	300000	9200	500		98	7	0	1	0	1
57	9	169	100	33	136	181	245	106	157	0.07	889	417	122	69	200	1.07		12.3	36.2	26000	0.034	153000	7600	1200	95	97	8	0	1	0	0
60	6	132	68	51.3	81	66	298	39.5	49.82	0.1	460	393	94	66	79.7	1.03		11.6	45.7	487	0.007	195000	3900	1000			5	0	0	0	1
